# Supplementary material for: Vaccines based on the fusion protein consensus sequence protect Syrian hamsters from Nipah virus infection
Source: JCI Insight. 2023 Dec 8;8(23):e175461. doi: 10.1172/jci.insight.175461 (PMC10795836; doi:10.1172/jci.insight.175461)
Supplement: Supporting data values [file jciinsight-8-175461-s156.xlsx]

## Sheet: Figure 3B
Group	1 dose (IFNγ SFC/106 Splenocytes)						2 doses (IFNγ SFC/106 Splenocytes)						3 doses (IFNγ SFC/106 Splenocytes)
AdC68-F	1623	2000	1078	1600	2000	2000	2000	1765	2000	1864	1865	2000
pVAX1-F	1488	1036	621	959	976	773	1062	1310	1568	960	1744	1816	2000	1535	1466	3780	3080	2985
pVAX1-F/AdC68-F	912	1135	1079	560	1229	608	1800	2000	1584	1885	1643	1564

## Sheet: Figure 3C
Weeks after first immunization	IgG (Endpoint Titers)						NAs （50% inhibition concentration）
0
2	1600	12800	6400	12800	6400	3200	20	24.05	20	20	28.2805	27.3523
5	6400	25600	51200	25600	51200	51200	742.39	615.385	275.482	650.195	1012.04	818.331
8	204800	409600	204800	204800	204800	204800	5159.96	3168.57	1314.92	2484.47	5162.62	3175.61
10	24300	72900	243000	243000	72900	243000	4464.29	3749.53	564.016	1852.88	9000.9	4164.93
12	102400	204800	204800	102400	204800	204800	3843	4050	2800	3563	4150	2616
16	204800	204800	204800	102400	204800	204800	4055	3986	4019	2531	3031	3277

## Sheet: Figure 3D
Weeks after last immunization	AdC68-F 1 dose （50% inhibition concentration）						AdC68-F 2 doses（50% inhibition concentration）						pVAX1-F+AdC68-F（50% inhibition concentration）						AdC68-F 1 dose (Endpoint Titers)						AdC68-F 2 doses (Endpoint Titers)						pVAX1-F/AdC68-F (Endpoint Titers)
2	29.163	29.163	129.786	28.3046	57.5043	37.7644	395.101	540	144.238	540	680.272	657.03	2700	785.546	3661.66	408.33	2700	2091.61	12800	3200	3200	3200	12800	6400	6400	12800	12800	51200	12800	25600	102400	25600	51200	12800	51200	25600
4	145.454	93.2836	62.1504	137.988	67.3854	1577.04	516.796	669.344	279.252	967.118	1849.8	355.745	5094.24	222.519	4589.26	460.617	1936.48	900	12800	6400	12800	6400	12800	25600	51200	51200	51200	25600	25600	12800	102400	102400	25600	102400	51200	102400
6	153.257	111.995	80.5153	216.31	72.6216	1769.29	1972	540	367.647	193.499	394.789	425.17	609.385	500.751	1534.45	1209.04	2139.49	2196.84	51200	25600	51200	51200	51200	102400	51200	102400	51200	25600	25600	51200	102400	102400	51200	204800	51200	102400
10	568.182	628.141	184.434	638.57	226.091	1620	1030.08	961.538	266.596	530.223	703.73	1035.3	485.673	4199.92	3252.03	590.319	2207.51	874.126	51200	102400	51200	51200	25600	51200	51200	51200	51200	25600	12800	25600	51200	51200	51200	102400	51200	51200
14	1468.64	207.082	680.735	107.84	2021.43	690.131	904.159	1276.49	343.997	820.345	518.135	832.639	1130.2	2790.18	2493.14	1221.45	2354.6	1709.69	102400	51200	51200	51200	51200	51200	51200	51200	25600	25600	25600	25600	51200	51200	51200	102400	51200	51200
18	833.333	1426.53	301.114	1042.1	164.501	1372.87	662.252	1494.55	406.669	490.918	542.299	409.165	1620	3445.9	1108.28	1028.38	5159.96	2334.27	102400	25600	51200	51200	51200	102400	102400	51200	25600	25600	204800	204800	51200	51200	51200	204800	204800	102400
22	660.938	1706.78	451.06	902.527	150.602	2229.65	902.527	1257.07	214.27	1299.55	914.913	445.038	1170.28	1115.7	2605.52	3858.03	3677.82	2718.87	102400	51200	51200	51200	25600	102400	204800	204800	51200	51200	102400	102400	102400	51200	25600	102400	102400	102400
28	912.409	1714.97	2096	555.556	1584.79	2017.35	1620	1280.74	326.904	848.896	824.402	904.977	561.798	1183.85	2435.46	2145.92	1839.59	807.102	102400	102400	102400	102400	51200	102400	204800	102400	102400	51200	102400	102400	102400	102400	51200	102400	102400	51200
32	1215.51	1806.68	799.361	1001.7	188.218	3514.94	1724.14	1021.35	255.037	1667.78	1057.64	568.505	833.333	907.441	1872.66	1118.07	2354.05	904.977	204800	102400	51200	51200	204800	102400	51200	102400	204800	25600	51200	51200	102400	102400	102400	204800	204800	204800
36	1508.52	1591.85	1530.69	1446.13	176.367	3013.86	2902.76	2050.44	880.282	1824.82	1032.31	1731	2267.06	2740.48	2939.45	4024.14	3824.09	dead	204800	204800	102400	102400	25600	102400	102400	51200	25600	25600	25600	102400	204800	102400	102400	51200	51200	dead
40	2134.02	2630.2	1252.04	1320.83	200.521	3974.56	2156.57	2486.32	181.917	1136.49	1134.43	263.783	1110.12	970.874	2102.16	2109.26	2817.7	dead	72900	24300	72900	72900	24300	24300	72900	72900	24300	24300	24300	24300	72900	72900	72900	72900	72900	dead

## Sheet: Figure 4B
	1 dose (Endpoint Titers)						2 doses (Endpoint Titers)						3 doses (Endpoint Titers)
AdC68-F	12800	6400	25600	6400	3200	6400	12800	12800	25600	51200	12800	25600
pVAX1-F	12800	12800	12800	12800	12800	3200	12800	51200	102400	12800	25600	51200	51200	25600	51200	6400	51200	51200
pVAX1-F/AdC68-F	12800	12800	12800	12800	12800	3200	51200	51200	51200	25600	51200	102400

## Sheet: Figure 4C
	1 dose （50% inhibition concentration）						2 doses （50% inhibition concentration）						3 doses （50% inhibition concentration）
AdC68-F	4860	3335.56	9132.42	2844.14	3684.6	817.662	6049.61	4623.21	5841.12	6146.28	7293.95	3684.6
pVAX1-F	1464.77	1620	1342.82	1260.24	433.276	1978.63	2665.96	2491.9	2061.01	7974.48	3474.64	1899.34	9469.7	15800.3	2574.66	9680.54	5698.01	8019.25
pVAX1-F/AdC68-F	1464.77	1620	1342.82	1260.24	433.276	1978.63	6553.08	7102.27	5717.55	5353.32	10816.7	6410.26

## Sheet: Figure 4D
	AdC68-F (Neutralization antibody titers)						pVAX1-F (Neutralization antibody titers)						pVAX1-F/AdC68-F (Neutralization antibody titers)
NiV-M	127	179	157	127	179	60	354	454	128	231	128	60	213	179	127	127	157	292
NiV-B	127	179	112	37	60	152	108	69	26	108	60	128	127	157	128	128	213	157

## Sheet: Figure 5A
Days post infection	AdC68-F	pVAX1-F	pVAX1-F/AdC68-F	AdC68	pVAX1	pVAX1/AdC68
21	0
21	0
21	0
21	0
21	0
21	0
21		0
21		0
21		0
21		0
21		0
21		0
21			0
21			0
21			0
21			0
21			0
21			0
5				1
5				1
6				1
6					1
6					1
7					1
5						1
6						1
8						1
0:Survival	1:dead

## Sheet: Figure 5B
	AdC68-F	pVAX1-F	pVAX1-F/AdC68-F	AdC68	pVAX1	pVAX1/AdC68
21	0
21	0
21	0
21	0
21	0
21	0
21		0
21		0
21		0
21		0
21		0
21		0
21			0
21			0
21			0
21			0
21			0
21			0
6						1
6						1
9						1
7					1
7					1
8					1
6				1
7				1
13				1
0:Survival	1:dead

## Sheet: Figure 6A
Tissues	pVAX1 (Viral load, copies/g)						pVAX1-F (Viral load, copies/g)						pVAX1/ AdC68 (Viral load, copies/g)						pVAX1-F/AdC68-F (Viral load, copies/g)						AdC68 (Viral load, copies/g)						AdC68-F (Viral load, copies/g)
Lung	29936000	10391411380	6.76566e+07	11409024514	17778000000	6064637598	10	10	10	10	10	10	21672000000	6.42647e+06	6.71482e+06	10411384798	111166212	14921000000	10	10	10	10	10	10	28690000000	5660124724	223822347	23673272974	14064000000	9158026248	10	10	10	10	10	10
Brain	40282000	6.69741e+07	2.37507e+06	2341466613	7.69434e+07	6.92287e+06	10	10	10	10	10	10	6.71348e+07	721470	1917406	8.29617e+07	166065459	1752198156	10	10	10	10	10	10	143380000	9.39391e+08	2.84996e+06	1331270290	487400000	2.30717e+08	10	10	10	10	10	10
Spleen	6663500	2.90801e+07	3.71558e+06	8.6759e+07	2.43246e+06	2.17667e+07	10	10	10	10	10	10	2.62643e+07	3.78119e+06	2.12532e+07	1747000906	47459000000	296076963	10	10	10	10	10	10	1495700000	1209635085	3.47212e+07	4253590748	1160100000	2.3971e+08	10	10	10	10	10	10

## Sheet: Figure 6B
Tissues	pVAX1 (Viral titers (log10 TCID50/g)						pVAX1-F (Viral titers (log10 TCID50/g)						pVAX1+ AdC68 (Viral titers (log10 TCID50/g)						pVAX1-F+ AdC68-F (Viral titers (log10 TCID50/g)						AdC68 (Viral titers (log10 TCID50/g)						AdC68-F (Viral titers (log10 TCID50/g)
Lung	3.84679	3.5	4.284	4	4.44	3.5	1	1	1	1	1	1	3	2.66	4.47288	5.5	3.95	3.83724	1	1	1	1	1	1	5.72125	5.5	5.42082	4.5	5.35655	3.5	1	1	1	1	1	1
Brain	4.92022	2.96	4.32675	3.95	3.35	4.5	1	1	1	1	1	1	5	4.5	3.41593	2.96	3.95	3.34722	1	1	1	1	1	1	4.06894	4.66	6.9318	3.66	5.4437	2.96	1	1	1	1	1	1
Spleen	4.64897	2.96	4.04576	3	4.75	3.95	1	1	1	1	1	1	4.76	4.83	4.65103	3	3.95	3.88606	1	1	1	1	1	1	3.29588	5.5	4.08022	4	5	3	1	1	1	1	1	1

[truncated: 2 more sheets: Figure 6C, Figure 6D]
